# Supplementary material for: Finerenone: Potential Clinical Application Across the Spectrum of Cardiovascular Disease and Chronic Kidney Disease
Source: J Clin Med. 2025 May 6;14(9):3213. doi: 10.3390/jcm14093213 (PMC12539649; doi:10.3390/jcm14093213)
Supplement: Supplementary file 1 [file jcm-14-03213-s001.zip]

Archive with 1 entries (1 files):
- jcm-3491551-supplementary.pdf
